# Supplementary material for: Complete Mitochondrial Genome of the Eggplant Fruit and Shoot Borer, Leucinodes orbonalis Guenée (Lepidoptera: Crambidae), and Comparison with Other Pyraloid Moths
Source: Insects. 2024 Mar 25;15(4):220. doi: 10.3390/insects15040220 (PMC11050083; doi:10.3390/insects15040220)
Supplement: Supplementary file 1 [file insects-15-00220-s001.zip]

Archive with 1 entries (1 files):
- insects-2900429-supplementary.pdf
